# Supplementary material for: The accuracy of Fiber-Optic Raman Spectroscopy in the detection and diagnosis of head and neck neoplasm in vivo: a systematic review and meta-analysis
Source: PeerJ. 2023 Dec 11;11:e16536. doi: 10.7717/peerj.16536 (PMC10720414; doi:10.7717/peerj.16536)
Supplement: Data S1 [file peerj-11-16536-s001.zip]

Archive with 14 entries (13 files):
- article/
- article/10.1021@acs.analchem.9b00173.pdf
- article/Head   Neck - 2017 - Malik - In vivo Raman spectroscopy assisted early identification of potential second primary.pdf
- article/krishna2013.pdf
- article/lin2012.pdf
- article/lin2017 (1).pdf
- article/lin2017.pdf
- article/oncotarget-08-49443.pdf
- article/Real-time in vivo diagnosis of laryngeal__carcinoma with rapid fiber-optic Raman__spectroscopy.pdf
- article/sahu2015.pdf
- article/singh2013.pdf
- embase-citation.doc
- medline-citation.doc
- Table 2.docx
